# Supplementary material for: Attenuation of the Counter-Regulatory Glucose Response in CVLM C1 Neurons: A Possible Explanation for Anorexia of Aging
Source: Biomolecules. 2022 Mar 14;12(3):449. doi: 10.3390/biom12030449 (PMC8945993; doi:10.3390/biom12030449)
Supplement: Supplementary file 1 [file biomolecules-12-00449-s001.zip]

Archive with 1 entries (1 files):
- biomolecules-1467006-supplementary.pdf
